# Supplementary material for: Rapid Increase in Serum Low-Density Lipoprotein Cholesterol Concentration during Hepatitis C Interferon-Free Treatment
Source: PLoS One. 2016 Sep 28;11(9):e0163644. doi: 10.1371/journal.pone.0163644 (PMC5040437; doi:10.1371/journal.pone.0163644)
Supplement: S1 Table — All patients data sets were included in the following file; “LDL-C analysis, DCVASV and LDVSOF n = 100. xlsx”. (XLSX) [file pone.0163644.s001.xlsx]

## Sheet: dataset
No.	Therapy	T.Chol 0W	T.Chol 4W	LDL-C 0W	LDL-C 4W	HCV-RNA 0W	HCV-RNA Day1	HCVcAg 0W	HCVcAg Day1
1	DCV/ASV	216	201	118.5	117.2	6
2	DCV/ASV	161	180	93.7	110.9	4.9	2.2	539.8	1.8
3	DCV/ASV	145	164	78.5	93	3.5	1.5	38.9	0.4
4	DCV/ASV	127	149	66.8	80.3	5.9	3.2	3463	184.8
5	DCV/ASV	149	134	78.7	82.6	6.2	3.1	5786.6	360.5
6	DCV/ASV	122	140	33.9	66.4	6.5	3.6	10181.6	58.5
7	DCV/ASV	145	153	63.6	76.7	6.6	3.4	11515.1	248.7
8	DCV/ASV	202	128	119.3	74.7	6.2	3	4246.8	83.2
9	DCV/ASV	164	181	89.3	106.6	6.4	3.2	2873.9	25.9
10	DCV/ASV	169	148	98.6	88.7	5.9	3.4	2496.6	33.8
11	DCV/ASV	163	178	74.2	89.8	5.2	2.8	1495.6	293.4
12	DCV/ASV	151	178	72.5	86.9	4.9	2.4	688.4	97.6
13	DCV/ASV	131	149	58.9	75.2	6.5	3.2	15139.5	766
14	DCV/ASV	193	194	113.6	115.6	5.5	2.6	1897.4	94.2
15	DCV/ASV	100	106	49.7	55.8	4.9	2.7	428.9	8.8
16	DCV/ASV	143	163	81.6	94.7	5.8	3.2	2456.7	44
17	DCV/ASV	149	152	82.4	100.7	6.3	3.9	4743.5	166.1
18	DCV/ASV	148	181	83.7	112.3	6.1	3.4	3256.4	65.7
19	DCV/ASV	120	134	57.6	65.5	6.2	3.1	5025.7	278.8
20	DCV/ASV	177	178	97.9	106.7	6.4	3.4	9398.4	267.5
21	DCV/ASV	133	136	69.6	72.1	6.2	3.7	10230.7	312.6
22	DCV/ASV	167	195	90.4	119.3	3.8		11.6
23	DCV/ASV	180	153	95.4	77.2	6	3.5	5031.4	294.6
24	DCV/ASV	133	146	63.8	68.6	6.8	4	11379.2	594.3
25	LDV/SOF	185	248	94.8	144.8	5		293.7
26	LDV/SOF	141	175	50.4	98.5	6.7		1436.9
27	LDV/SOF	115	191	33.4	104.5	6.9		7260.8
28	LDV/SOF	187	228	93.4	136	7.2		7237.6
29	LDV/SOF	243	275	107.6	136	6.4		3303.6
30	LDV/SOF	177	234	109	122.2	6.1
31	LDV/SOF	107	117	34.5	47	6.4		2779.4
32	LDV/SOF	122	206	55.4	114.6	6	3.4	3424.6	27.4
33	LDV/SOF	188	237	101.1	145.2	5.2	3	630.7	4.4
34	LDV/SOF	159	175	76.4	95.8	6	3.1	4289	28.3
35	LDV/SOF	214	233	108.1	124.6	6	3.1	9882.6	536.5
36	LDV/SOF	139	187	68.6	122.8	6.6	5	14809.7	441.1
37	LDV/SOF	145	207	65.2	126.7	6.2	4	5563.6	74.5
38	LDV/SOF	160	257	86.9	175.1	6.3	3.1	13711.3	69.9
39	LDV/SOF	185	219	105.6	129.3	5.4	3.4	1740.7	11.3
40	LDV/SOF	129		62.3	113.3	6.3	4.3	9224.9	89.8
41	LDV/SOF	148	192	88.7	132.7	5.9	2.8	2944.8	64.2
42	LDV/SOF	236	231	168.3	132.5	6.7	3.8	18031.9	237.7
43	LDV/SOF	125	178	62.9	102.8	5.8	4	3098.1	14.5
44	LDV/SOF	170	227	92.8	159.5	5.9	3.3	1967
45	LDV/SOF	238	285	178.6	214.5	6.6	3.6	14523.2	84.1
46	LDV/SOF	201	248	112.8	151.9	5.8	3.4	3032.3	156.1
47	LDV/SOF	156		88	101.3	6.1	3.8	5638.2	362.3
48	LDV/SOF	258	326	147.7	217	4.9	2.6	415.1	29.2
49	LDV/SOF	158	206	78.9	136.6	6.1	3.5	4459.9	22.7
50	LDV/SOF	115	155	45.7	71.8	4.9	2.6	0	0
51	LDV/SOF	176	233	102.5	143.9	6	3.1	3866.2	261.6
52	LDV/SOF	193	214	104.4	123	6.4	3.5	13923.5	33
53	LDV/SOF	145	153	90.1	90.4	6	3.6	7317.3	137.7
54	LDV/SOF	132	163	76.3	71	5.6	3.2	1993.7	158.1
55	LDV/SOF	185	235	100.2	149.9	4.7	1.6	287.1	0
56	LDV/SOF	131	192	70.1	91.5	6.2	3.3	10326.4	343.4
57	LDV/SOF	197	208	142.4	154.4	6.4	3.9	14906.7	184
58	LDV/SOF	161	210	78.1	125.3	5.6	2.8	3230.9	64.9
59	LDV/SOF	157	216	103.3	147	6.2	3.3	9264.2	234.9
60	LDV/SOF	197	190	133.1	129.3	6	2.4	4959.1	114.3
61	LDV/SOF	106	121	42.9	46.4	5.6	2.7	4151	62.8
62	LDV/SOF	179	200	105.9	130.2	5.6	2.8	1728.4	21.8
63	LDV/SOF	109	180	34.9	114.7	4.7	1.4	144.6	0.5
64	LDV/SOF	161	218	104.6	164	6.4	3.8	6670.5	276.5
65	LDV/SOF	168	186	68.6	94.8	5.7	3.1	1931.3	48.2
66	LDV/SOF	174	193	94.5	127.3	5.7	2.9	3557.4	28.3
67	LDV/SOF	175	221	101.1	148.2	6.8	3.4	28388	190.8
68	LDV/SOF	70.8	154	70.8	79.3	5.6	3.9	11536.7	274.1
69	LDV/SOF	131	174	83.1	116.1	6.3	3.8	11230.6	68.6
70	LDV/SOF	130	165	62.7	94.9	5.9	3.4	5205.6	131.9
71	LDV/SOF	151	164	76.2	83	1.6	-	1.1	0
72	LDV/SOF	131	144	54.1	67.1	5.6	3.9	2672.4	84.8
73	LDV/SOF	136	164	85.1	98.2	6.7	3.8	16402	236.4
74	LDV/SOF	209	232	131.1	163.2	5.2	2.6	910.3	93
75	LDV/SOF	130	210	56.8	120.2	6	3.5	6424.6	46.6
76	LDV/SOF	154	167	91.1	95.9	6.9	3.7	27514.7	183.9
77	LDV/SOF	142	185	65	98.8	3.1	-	6.1	0
78	LDV/SOF	218	232	138	154.2	6.9	3.7	28026.8	213.5
79	LDV/SOF	179	248	83.8	137.9	6.4		1332.3	50
80	LDV/SOF	111	156	68.2	93.3	5.9	3.3	5717.7	46.9
81	LDV/SOF	144	179	78.5	100.7	5.8	2.4	2905.4	30.2
82	LDV/SOF	161	179	101.6	112.9	5.9	3.3	5017.4	198
83	LDV/SOF	215	253	117.4	169	6.2	3.7	5922.2	69.8
84	LDV/SOF	140	176	49.5	100.1	5.6	3.3	2116.6	24.7
85	LDV/SOF	118	134	70.3	77	6	3.3	3942.3	120.5
86	LDV/SOF	217	230	132.2	160.1	6.4	3.4	9849.8	168.7
87	LDV/SOF	238	294	154.9	199	6.2	3.3	9311.1	192.7
88	LDV/SOF	160	177	90.1	113.6	6.7	4.6	12287.6	175.6
89	LDV/SOF	237	298	167.2	230	5.8	2.9	1914.3	2.8
90	LDV/SOF	149	220	109.1	160.2	6.3	3.4	7500.4	6.3
91	LDV/SOF	226	275	113.3	164.7	6.4	3.7	13949.9	301.9
92	LDV/SOF	118	174	53.9	91.6	5.4	3.5	1106.4	24.2
93	LDV/SOF	155	170	72.7	97.1	5.2	2.7	860.3	15.2
94	LDV/SOF	109	107	76.6	73.8	6.5	3.7	1111.3	132.2
95	LDV/SOF	119	188	72.7	123.8	6.1	4.2	4590.9	136.9
96	LDV/SOF	120	134	53.8	70.3	4.8	3.4	401.5	42.2
97	LDV/SOF	202	216	118.4	115.3	6.9	4	35672.1	272.2
98	LDV/SOF	149	238	93.1	164	6	3.4	3884.3	163.2
99	LDV/SOF	151	193	86.8	120.2	4.6	2.5	189	0
100	LDV/SOF	185	210	71.9	116	6.3	3.3	4981	39.9
